# Supplementary material for: KpSC-ID: a multiplex real-time PCR assay for the simultaneous detection of the Klebsiella pneumoniae species complex and specific identification of Klebsiella pneumoniae, Klebsiella quasipneumoniae and Klebsiella variicola
Source: Microbiology (Reading). 2025 Jul 30;171(7):001587. doi: 10.1099/mic.0.001587 (PMC12310337; doi:10.1099/mic.0.001587)
Supplement: Uncited Supplementary Material 2. [file mic-171-01587-s002.xlsx]

## Sheet: Supplementary Table 3
Supplementary Table 3				Percentage identity to primers and probes / comments on mismatches
Isolate	Pasteur ID	Phylogroup	ST (MLST)	KPSC Assay (ZKIR)	Kp1 (lepA)	Kp2 / Kp4 (rapZ)	Kp3 / Kp5 (lepA/lepB)
GCA_001874695.1	47319	Kp1	1	1	1 mismatch Rv Primer
GCA_000788025.1	47208	Kp1	3	1	1
GCA_002187625.1	47476	Kp1	4	1	1
GCA_900506315.1	48923	Kp1	5	1	1
GCA_001404095.1	47736	Kp1	6	1	1 mismatch Rv Primer
GCA_003115415.1	52215	Kp1	7	1	1
GCA_900494275.1	53554	Kp1	8	1	1
GCA_900516185.1	49252	Kp1	10	1	1
GCA_001647475.1	46794	Kp1	11	1	1
GCA_000820445.1	47712	Kp1	12	1	1
GCA_004127595.1	46916	Kp1	13	1	1
GCA_001709275.1	53483	Kp1	14	1	1
GCA_003687865.1	53478	Kp1	15	1	1
GCA_002180655.1	53539	Kp1	16	1	1
GCA_003403275.1	46789	Kp1	17	1	1
GCA_002895645.1	46884	Kp1	20	1	1
GCA_002854835.1	47954	Kp1	22	1	1
GCA_900636315.1	46771	Kp1	23	1	1
GCA_900502055.1	49466	Kp1	24	1	1
GCA_002173825.1	53544	Kp1	25	1	1
GCA_900085955.1	53750	Kp1	26	1	1
GCA_900086365.1	53764	Kp1	27	1	1
GCA_002174015.1	46902	Kp1	29	1	1
GCA_002853795.1	47974	Kp1	30	1	1
GCA_900517435.1	48624	Kp1	33	1	1
GCA_002187665.1	47475	Kp1	34	1	1
GCA_004321435.1	53497	Kp1	35	1	1
GCA_004005335.1	46812	Kp1	36	1	1
GCA_900084675.1	46775	Kp1	37	1	1
GCA_900513705.1	48992	Kp1	38	1	1
GCA_002850915.1	47997	Kp1	39	1	1
GCA_900084685.1	46776	Kp1	42	1	1
GCA_001067575.1	47259	Kp1	43	1	1
GCA_001647465.1	46799	Kp1	44	1	1
GCA_003346605.1	46921	Kp1	45	1	1
GCA_001647455.1	46790	Kp1	48	1	1
GCA_003443755.1	46798	Kp1	54	1	1
GCA_004312365.1	52161	Kp1	55	1	1
GCA_900502205.1	49477	Kp1	57	1	1
GCA_900493815.1	47011	Kp1	60	1	1
GCA_900493775.1	47000	Kp1	65	1	1
GCA_000968155.1	50606	Kp1	66	1	1 mismatch Rv Primer
GCA_900493125.1	47153	Kp1	70	1	1
GCA_002187385.1	49968	Kp1	73	1	1
GCA_004005105.1	46783	Kp1	76	1	1
GCA_002851495.1	47989	Kp1	77	1	1
GCA_900451455.1	51086	Kp1	82	1	1
GCA_900079675.1	46795	Kp1	86	1	1
GCA_000826585.2	51447	Kp1	91	1	1
GCA_004010995.1	46785	Kp1	101	1	1
GCA_900510005.1	48527	Kp1	104	1	1
GCA_002775455.1	47405	Kp1	105	1	1
GCA_900005395.1	46765	Kp1	107	1	1
GCA_002187255.1	49977	Kp1	108	1	1
GCA_900493895.1	47029	Kp1	110	1	1
GCA_002850275.1	46922	Kp1	111	1	1 mismatch Rv Primer
GCA_000567605.1	47556	Kp1	113	1	1
GCA_900461405.1	46767	Kp1	116	1	1 mismatch Rv Primer
GCA_000219965.2	46810	Kp1	133	1	1
GCA_900517635.1	48654	Kp1	134	1	1
GCA_002848605.1	46780	Kp1	147	1	1
GCA_002853915.1	47967	Kp1	151	1	1
GCA_002411905.1	53481	Kp1	152	1	1
GCA_001032125.1	47802	Kp1	158	1	1
GCA_000822105.1	47656	Kp1	160	1	1
GCA_900492965.1	47122	Kp1	163	1	1
GCA_900514375.1	49167	Kp1	180	1	1 mismatch Rv Primer
GCA_001062535.1	53485	Kp1	184	1	1
GCA_900508255.1	49867	Kp1	185	1	1
GCA_000492315.1	47501	Kp1	186	1	1
GCA_001463295.1	47218	Kp1	187	1	1 mismatch Rv Primer
GCA_003598825.1	46819	Kp1	188	1	1
GCA_900504265.1	49530	Kp1	189	1	1 mismatch Rv Primer
GCA_900407315.1	50505	Kp1	193	1	1
GCA_001907955.1	53522	Kp1	198	1	1
GCA_002857085.1	48263	Kp1	199	1	1
GCA_900492935.1	47105	Kp1	200	1	1
GCA_900506695.1	48374	Kp1	215	1	1 mismatch Rv Primer
GCA_900511695.1	53718	Kp1	218	1	1
GCA_003346685.1	46915	Kp1	219	1	1
GCA_004311145.1	52120	Kp1	220	1	1
GCA_003316235.1	48275	Kp1	221	1	1
GCA_000699345.1	46808	Kp1	228	1	1
GCA_900506415.1	48363	Kp1	230	1	1
GCA_900084925.1	48363	Kp1	231	1	1
GCA_001066155.1	47245	Kp1	234	1	1
GCA_003346475.1	49992	Kp1	236	1	1
GCA_001874715.1	47320	Kp1	244	1	1
GCA_002185975.2	48094	Kp1	247	1	1
GCA_002152365.1	47570	Kp1	251	1	1 mismatch Rv Primer
GCA_900636455.1	46772	Kp1	252	1	1
GCA_001060895.1	46797	Kp1	253	1	1
GCA_004127495.1	48286	Kp1	256	1	1
GCA_001701975.1	46807	Kp1	258	1	1
GCA_000766125.1	53531	Kp1	268	1	1
GCA_900493195.1	47139	Kp1	273	1	1
GCA_900513825.1	49312	Kp1	274	1	1 mismatch Rv Primer
GCA_900493855.1	47010	Kp1	277	1	1
GCA_001061605.1	53487	Kp1	278	1	1
GCA_900493205.1	47149	Kp1	280	1	1
GCA_900508855.1	49825	Kp1	281	1	1 mismatch Rv Primer
GCA_002857205.1	47587	Kp1	290	1	1
GCA_002851515.1	47987	Kp1	292	1	1
GCA_900509875.1	48323	Kp1	294	I mismatch Rv Primer	1
GCA_900503385.1	49674	Kp1	295	1	1
GCA_900407265.1	50503	Kp1	297	1	1 mismatch Rv Primer
GCA_002857345.1	53703	Kp1	298	1	1
GCA_002180495.1	46936	Kp1	299	1	I mismatch Rv Primer
GCA_900512515.1	48485	Kp1	301	1	1
GCA_002269805.1	50389	Kp1	305	1	1
GCA_004179405.1	46784	Kp1	307	1	1
GCA_900501705.1	48753	Kp1	308	1	1
GCA_900493185.1	47129	Kp1	309	1	1
GCA_900515845.1	49221	Kp1	310	1	1
GCA_003664755.1	51441	Kp1	314	1	1
GCA_900086205.1	53746	Kp1	317	1	1
GCA_000822265.1	47664	Kp1	321	1	1
GCA_900505705.1	48810	Kp1	322	1	1
GCA_002260905.1	46919	Kp1	323	1	1
GCA_900517505.1	48630	Kp1	326	1	1
GCA_001060495.1	46814	Kp1	327	1	1
GCA_900493785.1	47008	Kp1	336	1	1
GCA_002851115.1	47984	Kp1	337	1	1
GCA_003688045.1	53473	Kp1	340	1	1
GCA_900503105.1	49672	Kp1	343	1	1
GCA_900507765.1	49731	Kp1	345	1	1
GCA_900172065.1	52385	Kp1	346	1	1
GCA_002854175.1	47952	Kp1	348	1	1
GCA_900494165.1	47063	Kp1	353	1	1
GCA_001534855.2	49956	Kp1	359	1	1
GCA_001530015.1	51962	Kp1	374	1	1
GCA_900451285.1	46768	Kp1	375	1	1 mismatch Rv Primer
GCA_900512485.1	48481	Kp1	377	1	1
GCA_900493115.1	47146	Kp1	378	1	1
GCA_001077215.1	47265	Kp1	380	1	1
GCA_001701985.1	47226	Kp1	383	1	1 mismatch Rv Primer
GCA_003937105.1	50575	Kp1	391	1	1 mismatch Rv Primer
GCA_003687895.1	46786	Kp1	392	1	1
GCA_900513515.1	48977	Kp1	394	1	1
GCA_001969905.2	53589	Kp1	395	1	1
GCA_002411735.1	53492	Kp1	397	1	1
GCA_001462905.1	53569	Kp1	405	1	1
GCA_003936505.1	53843	Kp1	410	1	1
GCA_900086525.1	50248	Kp1	412	1	1
GCA_000822465.1	47674	Kp1	416	1	1 mismatch Rv Primer
GCA_002184995.2	48137	Kp1	418	1	1
GCA_900494185.1	47067	Kp1	420	1	1
GCA_003408615.1	54000	Kp1	422	1	1
GCA_900086055.1	50372	Kp1	423	1	1
GCA_900503665.1	49298	Kp1	427	1	1
GCA_002188015.1	49978	Kp1	429	1	1
GCA_001031245.1	47751	Kp1	432	1	1
GCA_900515995.1	49234	Kp1	433	1	1
GCA_001701915.1	46816	Kp1	437	1	1
GCA_003325525.1	47281	Kp1	442	1	1
GCA_002300775.1	47424	Kp1	443	1	1
GCA_900517245.1	48606	Kp1	449	1	1
GCA_900517605.1	48639	Kp1	453	1	1
GCA_900085705.1	50371	Kp1	460	1	1
GCA_001063755.1	47225	Kp1	461	1	1
GCA_002174075.1	50024	Kp1	462	1	1
GCA_900515245.1	49143	Kp1	463	1	1
GCA_900085515.1	50354	Kp1	465	1	1
GCA_000821905.1	47646	Kp1	466	1	1
GCA_900493755.1	46998	Kp1	469	1	1
GCA_002751695.1	47722	Kp1	471	1	1
GCA_900182225.1	51528	Kp1	474	1	1
GCA_002152435.1	50967	Kp1	478	1	1
GCA_900517325.1	48612	Kp1	483	1	1
GCA_900506625.1	48369	Kp1	485	1	1
GCA_000812525.1	50015	Kp1	490	1	1
GCA_002929175.1	46868	Kp1	491	1	1
GCA_001720695.1	47732	Kp1	493	1	1 mismatch Rv Primer
GCA_002855375.1	48009	Kp1	495	1	1
GCA_004313345.1	52195	Kp1	499	1	1
GCA_002775555.1	47409	Kp1	500	1	1
GCA_900493155.1	47143	Kp1	502	1	1
GCA_900508795.1	49820	Kp1	504	1	1
GCA_001936035.1	47378	Kp1	505	1	1 mismatch Rv Primer
GCA_900635125.1	51081	Kp1	507	1	1
GCA_003687815.1	53474	Kp1	512	1	1
GCA_900514735.1	49201	Kp1	514	1	1
GCA_002153285.1	52272	Kp1	515	1	1
GCA_001462885.1	47215	Kp1	525	1	1
GCA_002854145.1	47956	Kp1	528	1	1 mismatch Rv Primer
GCA_900494205.1	47068	Kp1	530	1	1
GCA_002365935.1	51870	Kp1	534	1	1
GCA_900493105.1	47131	Kp1	540	1	1
GCA_003400685.1	48074	Kp1	551	1	1
GCA_002851575.1	48048	Kp1	552	1	1
GCA_004296395.1	51222	Kp1	557	1	1
GCA_002853955.1	47964	Kp1	560	1	1
GCA_004312225.1	52156	Kp1	561	1	1
GCA_900504455.1	49546	Kp1	566	1	1
GCA_004004775.1	46782	Kp1	580	1	1
GCA_002854855.1	47968	Kp1	584	1	1
GCA_002187405.1	49964	Kp1	587	1	1
GCA_900494545.1	47049	Kp1	592	1	1
GCA_900498915.1	50126	Kp1	603	1	1
GCA_900501055.1	48583	Kp1	605	1	1 mismatch Rv Primer
GCA_004212515.1	47272	Kp1	607	1	1
GCA_900500865.1	48742	Kp1	610	1	1 mismatch Probe, 1 mismatch in Rv Primer
GCA_003012855.1	47421	Kp1	611	1	1
GCA_900493235.1	47136	Kp1	617	1	1
GCA_002260885.1	53532	Kp1	628	1	1
GCA_900493075.1	47151	Kp1	629	1	1
GCA_900507295.1	49769	Kp1	636	1	1
GCA_900506305.1	48924	Kp1	643	1	1
GCA_900494315.1	47071	Kp1	656	1	1 mismatch Rv Primer
GCA_900493255.1	47080	Kp1	659	1	1
GCA_002205995.1	53528	Kp1	660	1 mismatch Rv Primer	1
GCA_900494035.1	47057	Kp1	661	1	1
GCA_002795485.1	50073	Kp1	664	1	1
GCA_900503165.1	49910	Kp1	678	1	1
GCA_004312245.1	52157	Kp1	692	1	1
GCA_002852065.1	51456	Kp1	700	1	1
GCA_900511415.1	49363	Kp1	704	1	1 mismatch Rv Primer
GCA_003688145.1	46792	Kp1	711	1	1
GCA_004313645.1	52207	Kp1	715	1	4 mismatch in Probe, 1 mismatch Rv Primer
GCA_002187785.1	47296	Kp1	716	1	1
GCA_900515565.1	49270	Kp1	719	1	1
GCA_004138665.1	46907	Kp1	726	1	1
GCA_004311325.1	52126	Kp1	730	1	1
GCA_002235165.1	53587	Kp1	745	1	1
GCA_900507665.1	49720	Kp1	750	1	1
GCA_900502375.1	48788	Kp1	774	1	1
GCA_900086045.1	50385	Kp1	776	1	1
GCA_900494245.1	47062	Kp1	784	1	1
GCA_900084625.1	50321	Kp1	785	1	1
GCA_900506925.1	48390	Kp1	788	1	1 mismatch Rv Primer
GCA_003382195.1	46901	Kp1	789	1	1
GCA_900494115.1	47056	Kp1	791	1	1
GCA_900517495.1	48650	Kp1	792	1	1
GCA_002188175.1	47479	Kp1	831	1	1
GCA_002851175.1	47981	Kp1	833	1	1
GCA_002853895.1	47969	Kp1	834	1	1
GCA_001061725.1	46787	Kp1	846	1	1
GCA_001463525.1	53579	Kp1	855	1	1
GCA_002776435.1	47383	Kp1	857	1	1
GCA_900512705.1	48456	Kp1	867	1	1
GCA_002120065.1	50511	Kp1	868	1	1
GCA_900507045.1	48359	Kp1	870	1	1 mismatch Rv Primer
GCA_004024015.1	50004	Kp1	872	1	1
GCA_900512085.1	49288	Kp1	873	1	1
GCA_900494655.1	47030	Kp1	874	1	1
GCA_001701755.1	51380	Kp1	875	1	1
GCA_900514705.1	49175	Kp1	881	1	1
GCA_900501425.1	48769	Kp1	882	1	1
GCA_900173265.1	52432	Kp1	883	1	1
GCA_900516735.1	48418	Kp1	889	1	1
GCA_900093035.1	51209	Kp1	895	1	1
GCA_900508545.1	49082	Kp1	896	1	1
GCA_002248815.1	51874	Kp1	914	1	1
GCA_900503905.1	49893	Kp1	915	1	1
GCA_900514015.1	49327	Kp1	920	1	1
GCA_900503205.1	49913	Kp1	922	1	1
GCA_001460575.1	50607	Kp1	927	1	1
GCA_900508695.1	49806	Kp1	940	1	1
GCA_001456135.1	53654	Kp1	941	1	1
GCA_900517315.1	48607	Kp1	942	1	1 mismatch Rv Primer
GCA_900492885.1	47108	Kp1	964	1 mismatch Rv Primer	1
GCA_900498715.1	50097	Kp1	966	1	1
GCA_003664865.1	51437	Kp1	967	1	1
GCA_900503235.1	49917	Kp1	968	1	1
GCA_000821565.1	47632	Kp1	976	1	1
GCA_002854055.1	47961	Kp1	979	1	1
GCA_003186535.1	53503	Kp1	983	1	1
GCA_900507475.1	49783	Kp1	985	1	1
GCA_900510025.1	48530	Kp1	995	1	1
GCA_004313665.1	52208	Kp1	997	1	1
GCA_002851615.1	48022	Kp1	999	1	1
GCA_900506205.1	48856	Kp1	1010	1	1 mismatch Rv Primer
GCA_900515165.1	49130	Kp1	1013	1	1
GCA_900503945.1	49484	Kp1	1015	1	1
GCA_900514905.1	49109	Kp1	1017	1	1
GCA_900451275.1	46779	Kp1	1026	1	1 mismatch Rv Primer
GCA_002186895.1	51259	Kp1	1035	1	1
GCA_002853135.1	52060	Kp1	1037	1	1
GCA_900493805.1	47013	Kp1	1076	1	1
GCA_900511925.1	49335	Kp1	1082	1 mismatch Rv Primer	1
GCA_004118575.1	46897	Kp1	1084	1	1
GCA_900505985.1	48836	Kp1	1107	1	1 mismatch Rv Primer
GCA_004311865.1	52142	Kp1	1109	1	1
GCA_002173955.1	46865	Kp1	1117	1	1
GCA_000699425.1	47248	Kp1	1123	1	1
GCA_000699325.1	47197	Kp1	1125	1	1
GCA_004313705.1	52209	Kp1	1135	1	1
GCA_002935555.2	54041	Kp1	1140	1	1
GCA_900506655.1	48371	Kp1	1145	1	1 mismatch Rv Primer
GCA_002202275.1	47334	Kp1	1161	1	1
GCA_000822705.1	47687	Kp1	1164	1	1
GCA_900085875.1	50324	Kp1	1180	1	1
GCA_000492375.1	47498	Kp1	1189	1	1
GCA_900507835.1	49735	Kp1	1193	1	1 mismatch Rv Primer
GCA_000492515.1	52323	Kp1	1198	1	1
GCA_000693135.1	47737	Kp1	1199	1	1
GCA_003439475.1	51165	Kp1	1203	1	1
GCA_900508985.1	49842	Kp1	1207	1	1
GCA_002258175.1	52849	Kp1	1213	I mismatch Rv Primer	1
GCA_000263095.1	51933	Kp1	1222	1	1
GCA_900502225.1	48768	Kp1	1228	1	1
GCA_002853095.1	51453	Kp1	1229	1	1
GCA_900506365.1	48926	Kp1	1236	1	1
GCA_000822445.1	47675	Kp1	1243	1	1
GCA_003865115.1	50799	Kp1	1245	1	1
GCA_000783515.2	49955	Kp1	1263	1	1
GCA_004312465.1	52163	Kp1	1266	1	1 mismatch Rv Primer
GCA_900512145.1	48937	Kp1	1269	1	1
GCA_000409715.1	47377	Kp1	1271	1	1
GCA_000406505.1	50549	Kp1	1272	1	1
GCA_002850795.1	48007	Kp1	1303	1	1
GCA_000823025.1	47701	Kp1	1307	1	1
GCA_900510985.1	48433	Kp1	1333	1	1
GCA_004312205.1	52155	Kp1	1334	1	1
GCA_002187015.1	53733	Kp1	1373	1	1
GCA_000444855.2	48308	Kp1	1377	1	1
GCA_003316315.1	48276	Kp1	1380	1	1
GCA_900514615.1	49193	Kp1	1401	1	1
GCA_000372625.3	51280	Kp1	1402	1	1
GCA_900504245.1	49487	Kp1	1408	1	1
GCA_001031875.1	47789	Kp1	1411	1	1
GCA_900513555.1	48975	Kp1	1412	1	1
GCA_900502565.1	48513	Kp1	1414	1	1
GCA_900513125.1	49052	Kp1	1418	1	1
GCA_003006555.1	53789	Kp1	1419	1	1
GCA_003065005.1	52918	Kp1	1425	1	1
GCA_001460975.1	50661	Kp1	1427	1	1
GCA_000492335.1	47500	Kp1	1430	1	1
GCA_000492695.1	47560	Kp1	1431	1	1
GCA_000493115.1	50981	Kp1	1432	1	1
GCA_000492755.1	50994	Kp1	1436	1	1
GCA_002850875.1	48003	Kp1	1440	1	1
GCA_900092715.1	51179	Kp1	1441	1	1
GCA_000566845.1	52288	Kp1	1444	1	1
GCA_003197035.1	54100	Kp1	1451	1	1
GCA_900501765.1	49438	Kp1	1454	1	1
GCA_900516075.1	49241	Kp1	1471	1	1
GCA_900084655.1	53771	Kp1	1480	1	1
GCA_900512685.1	48500	Kp1	1486	1	1
GCA_900507225.1	48409	Kp1	1487	1	1
GCA_900503255.1	49904	Kp1	1496	1	1
GCA_002181225.1	47173	Kp1	1502	1	1
GCA_900092995.1	51198	Kp1	1507	1	1
GCA_000784945.1	51889	Kp1	1518	1	1
GCA_002235765.1	46928	Kp1	1519	1	1
GCA_001701765.1	51374	Kp1	1522	1	1
GCA_900504215.1	49527	Kp1	1527	1	1 mismatch Rv Primer
GCA_900092795.1	51184	Kp1	1530	1	1
GCA_900083665.1	53470	Kp1	1536	1	1
GCA_003401375.1	48073	Kp1	1537	1	1
GCA_001720645.1	51333	Kp1	1544	1	1
GCA_900494675.1	47034	Kp1	1545	1	1
GCA_002417305.1	51409	Kp1	1552	1	1
GCA_900505865.1	53723	Kp1	1574	1	1
GCA_000567725.1	50989	Kp1	1583	1	1
GCA_002775575.1	47406	Kp1	1593	1	1
GCA_900171815.1	52392	Kp1	1609	1	1
GCA_000821705.1	47635	Kp1	1625	1	1
GCA_000822225.1	47662	Kp1	1626	1	1 mismatch Rv Primer
GCA_000822425.1	47673	Kp1	1627	1	1
GCA_000822485.1	47676	Kp1	1628	1	1
GCA_000822685.1	47684	Kp1	1629	1	1
GCA_000823045.1	47702	Kp1	1630	1	1
GCA_000821665.1	47636	Kp1	1631	1	1
GCA_002775495.1	47410	Kp1	1634	1	1
GCA_002851905.1	52039	Kp1	1640	1	1
GCA_004313305.1	52193	Kp1	1653	1 mismatch Fw Primer	1
GCA_002188255.1	47302	Kp1	1658	1	1
GCA_003286995.1	51965	Kp1	1660	1	1
GCA_003790485.1	47210	Kp1	1685	1	1
GCA_900084085.1	50262	Kp1	1686	1	1
GCA_003253855.1	54117	Kp1	1689	1	1
GCA_900511795.1	48699	Kp1	1709	1	1
GCA_003195235.1	54099	Kp1	1727	1	1
GCA_900507845.1	49736	Kp1	1731	1	1
GCA_003664955.1	51433	Kp1	1738	1	1
GCA_002317885.1	51876	Kp1	1741	1	1
GCA_002184745.2	48096	Kp1	1746	1	1
GCA_003285145.1	51461	Kp1	1755	1	1
GCA_900494725.1	47025	Kp1	1779	1	1
GCA_001460505.1	50558	Kp1	1782	1	1
GCA_900607505.1	53883	Kp1	1785	1	1
GCA_900092725.1	51206	Kp1	1787	1	1
GCA_003382225.1	53502	Kp1	1788	1	1 mismatch Rv Primer
GCA_001701625.1	51371	Kp1	1798	1	1
GCA_002866585.1	47390	Kp1	1799	1	1
GCA_900510155.1	49362	Kp1	1801	1	1
GCA_900512405.1	48476	Kp1	1804	1	1
GCA_002152775.1	52277	Kp1	1805	1	1
GCA_900501015.1	48578	Kp1	1823	1	1
GCA_004312045.1	52150	Kp1	1824	1	1
GCA_900492945.1	47121	Kp1	1838	1	1 mismatch Rv Primer
GCA_002248135.1	50660	Kp1	1867	1	1
GCA_900498925.1	50129	Kp1	1877	1	1 mismatch Rv Primer
GCA_900498675.1	50107	Kp1	1878	1	1
GCA_900502615.1	48517	Kp1	1890	1	1
GCA_900501405.1	48713	Kp1	1916	1	1
GCA_900172185.1	52394	Kp1	1919	1	1
GCA_002845965.1	50625	Kp1	1941	1	1
GCA_900507755.1	48413	Kp1	1942	1	1
GCA_900498625.1	50093	Kp1	1944	1	1
GCA_002872205.1	50666	Kp1	1948	1	1
GCA_900516365.1	48542	Kp1	1961	1	1
GCA_004313165.1	52186	Kp1	1962	1	1
GCA_900092865.1	52651	Kp1	1966	1	1
GCA_900084865.1	53799	Kp1	1967	1	1
GCA_900501845.1	49445	Kp1	1997	1	1
GCA_900173935.1	52428	Kp1	1999	1	1
GCA_900084645.1	53770	Kp1	2004	1	1
GCA_001316925.2	51992	Kp1	2017	1	1
GCA_900407125.1	50489	Kp1	2042	1	1
GCA_003469885.1	47305	Kp1	2054	1	1
GCA_900093075.1	51204	Kp1	2097	1	1 mismatch Rv Primer
GCA_002775325.1	47399	Kp1	2118	1	1
GCA_900622605.1	53618	Kp1	2121	1	1
GCA_001033755.1	50957	Kp1	2147	1	1
GCA_003010735.1	51446	Kp1	2167	1	1
GCA_002411675.1	53506	Kp1	2171	1	1
GCA_002211125.1	51336	Kp1	2174	1	1
GCA_900516575.1	48563	Kp1	2176	1	1
GCA_900516165.1	49207	Kp1	2217	1	1 mismatch Rv Primer
GCA_003569855.1	52065	Kp1	2237	1	1
GCA_900180885.1	51576	Kp1	2258	1	1
GCA_002412175.1	47267	Kp1	2261	1	1
GCA_002478825.1	52269	Kp1	2279	1	1 mismatch Rv Primer
GCA_900504485.1	49551	Kp1	2286	1	1
GCA_002851245.1	47962	Kp1	2310	1	1
GCA_001701575.1	51369	Kp1	2316	1	1
GCA_001063935.1	46887	Kp1	2333	1	1
GCA_000565135.1	51077	Kp1	2357	1	1
GCA_004312265.1	52158	Kp1	2370	1	1
GCA_003037635.1	51324	Kp1	2407	1	1
GCA_002851215.1	47977	Kp1	2411	1	1
GCA_900494085.1	47051	Kp1	2426	1	1
GCA_900511165.1	48316	Kp1	2428	1	1
GCA_900493475.1	47101	Kp1	2434	1	1
GCA_900507895.1	49739	Kp1	2442	1	1
GCA_900510115.1	49366	Kp1	2447	1	1
GCA_900501285.1	48731	Kp1	2451	1	1
GCA_003227695.1	51772	Kp1	2502	1	1
GCA_900502335.1	48783	Kp1	2513	1	1
GCA_001952835.1	53494	Kp1	2549	1	1
GCA_002247865.1	51871	Kp1	2555	1	1
GCA_900493675.1	46997	Kp1	2557	1	1
GCA_004321285.1	51287	Kp1	2582	1	1
GCA_900171745.1	52570	Kp1	2585	1	1
GCA_900502115.1	49468	Kp1	2599	1	1
GCA_002184985.2	48143	Kp1	2623	1	1
GCA_002104635.1	47550	Kp1	2646	1	1
GCA_003196775.1	54125	Kp1	2648	1	1
GCA_900176825.1	50537	Kp1	2695	1	1
GCA_003173515.1	50051	Kp1	2701	1	1
GCA_900512095.1	48939	Kp1	2703	1	1
GCA_002866665.1	47389	Kp1	2719	1	1
GCA_002508285.1	50559	Kp1	2728	1	1
GCA_002901335.1	51303	Kp1	2739	1	1
GCA_002856235.1	47595	Kp1	2746	1	1
GCA_002856615.1	47580	Kp1	2760	1	1
GCA_900514955.1	49115	Kp1	2777	1	1
GCA_900513185.1	49054	Kp1	2791	1	1
GCA_004023985.1	50005	Kp1	2793	1	1
GCA_002411925.1	47239	Kp1	2816	1	1
GCA_003571035.1	47576	Kp1	2843	1	1
GCA_002811525.1	52844	Kp1	2867	1	1
GCA_002936875.2	51720	Kp1	2891	1	1 mismatch Rv Primer
GCA_003977815.1	50608	Kp1	2922	1	1
GCA_003571525.1	47328	Kp1	2938	1	1
GCA_002934985.1	51240	Kp1	2958	1	1 mismatch in Probe
GCA_001063525.1	53567	Kp1	2970	1	1
GCA_002167105.1	50022	Kp1	2975	1	1
GCA_900171905.1	52406	Kp1	3008	1	1
GCA_900172135.1	52552	Kp1	3010	1	1
GCA_900172525.1	52390	Kp1	3012	1	1
GCA_900172715.1	52407	Kp1	3014	1	1 mismatch Rv Primer
GCA_900173585.1	52493	Kp1	3017	1	1
GCA_900173595.1	52496	Kp1	3018	1	1
GCA_900173885.1	52524	Kp1	3020	1	1
GCA_900174245.1	52484	Kp1	3022	1	1
GCA_002941095.1	52909	Kp1	3037	1	1
GCA_900085125.1	50466	Kp1	3041	1	1
GCA_003965875.1	51394	Kp1	3050	1	1
GCA_900501355.1	48743	Kp1	3072	1	1
GCA_003063125.1	50161	Kp1	3128	1	1
GCA_900503365.1	48860	Kp1	3132	1	1
GCA_003432695.1	53906	Kp1	3136	1	1
GCA_900510445.1	48678	Kp1	3147	1	1
GCA_900514105.1	49011	Kp1	3155	1	1
GCA_004294665.1	50948	Kp1	3157	1	1
GCA_900085985.1	50346	Kp1	3164	1	1
GCA_900084395.1	50278	Kp1	3169	1	1
GCA_900093335.1	52640	Kp1	3172	1	1
GCA_003403255.1	47256	Kp1	3181	1	1
GCA_900084755.1	50392	Kp1	3186	1	1
GCA_001052475.1	46821	Kp1	3191	1	1
GCA_003046765.1	51223	Kp1	3249	1	1
GCA_900180625.1	54025	Kp1	3278	1	1
GCA_900085815.1	50314	Kp1	3321	1	1
GCA_003175535.1	52109	Kp1	3336	1	1 mismatch Rv Primer
GCA_002264915.1	50440	Kp1	3348	1	1
GCA_003339395.1	51128	Kp1	3366	1	1
GCA_900501165.1	48722	Kp1	3370	1	1
GCA_900504835.1	49884	Kp1	3393	1	1
GCA_000943155.1	51136	Kp1	3395	1	1
GCA_003584045.1	50821	Kp1	3400	1	1
GCA_004294635.1	50953	Kp1	3414	1	1
GCA_900407145.1	50488	Kp1	3451	1	1
GCA_003057345.1	50686	Kp1	3483	1	1
GCA_002251875.1	51864	Kp1	3541	1	1
GCA_002248105.1	51866	Kp1	3542	1	1
GCA_900084005.1	46774	Kp1	3574	1	1 mismatch Rv Primer
GCA_003688005.1	53471	Kp1	3575	1	1
GCA_003687885.1	53472	Kp1	3576	1	1
GCA_000788005.1	46793	Kp1	3577	1	1
GCA_001060275.1	46803	Kp1	3578	1	1
GCA_002738115.1	46889	Kp1	3579	1	1
GCA_001062915.1	46892	Kp1	3580	1	1
GCA_001064035.1	46908	Kp1	3581	1	1
GCA_003692695.1	46917	Kp1	3582	1	1
GCA_000747055.1	53527	Kp1	3583	1	1
GCA_002180685.1	46945	Kp1	3584	1	1
GCA_002181635.1	53540	Kp1	3585	1	1
GCA_002182575.1	46977	Kp1	3586	1	1
GCA_002182245.1	46986	Kp1	3587	1	1
GCA_900493885.1	47017	Kp1	3588	1	1
GCA_900494625.1	47044	Kp1	3589	1	1
GCA_900494145.1	47061	Kp1	3591	1	1
GCA_900494225.1	47066	Kp1	3592	1	1
GCA_900494305.1	47076	Kp1	3593	1	1
GCA_900493515.1	47096	Kp1	3596	1	1
GCA_900492765.1	47104	Kp1	3597	1	1
GCA_900493165.1	47134	Kp1	3598	1	1
GCA_900493095.1	47150	Kp1	3600	1	1
GCA_001066095.1	47241	Kp1	3601	1	1
GCA_003571645.1	47332	Kp1	3603	1	1
GCA_001721565.1	47433	Kp1	3607	1	1 mismatch Probe, 1 mismatch Rv Primer
GCA_002909695.1	47444	Kp1	3609	1	1
GCA_000764635.1	47447	Kp1	3611	1	1
GCA_002187615.1	47480	Kp1	3612	1	1
GCA_002187585.1	47482	Kp1	3613	1	1
GCA_000567145.1	47515	Kp1	3614	1	1 mismatch Rv Primer
GCA_000567065.1	47520	Kp1	3615	1	1
GCA_001034055.1	47532	Kp1	3616	1	1
GCA_001034135.1	47535	Kp1	3618	1	1
GCA_000821545.1	47629	Kp1	3621	1	1
GCA_001720905.1	53661	Kp1	3622	1	1
GCA_001185915.1	47780	Kp1	3623	1	1
GCA_001032205.1	47805	Kp1	3624	1	1
GCA_001032425.1	47818	Kp1	3625	1	1
GCA_001032775.1	47841	Kp1	3626	1	1
GCA_001032935.1	47850	Kp1	3627	1	1
GCA_002853565.1	47979	Kp1	3628	1	1
GCA_002851525.1	47988	Kp1	3629	1	1
GCA_002851335.1	48004	Kp1	3630	1	1
GCA_002185515.2	48115	Kp1	3631	1	1
GCA_002910655.1	48253	Kp1	3632	1	1
GCA_002856455.1	48266	Kp1	3633	1	1
GCA_900511235.1	48333	Kp1	3634	1	1
GCA_900511335.1	48337	Kp1	3635	1	1
GCA_900506485.1	48340	Kp1	3636	1	1 mismatch Rv Primer
GCA_900506755.1	48355	Kp1	3637	1	1 mismatch Rv Primer
GCA_900507185.1	48360	Kp1	3638	1	1
GCA_900506725.1	48373	Kp1	3639	1	1
GCA_900511875.1	48458	Kp1	3640	1	1
GCA_900512475.1	48483	Kp1	3641	1	1
GCA_900512575.1	48487	Kp1	3642	1	1 mismatch Rv Primer
GCA_900512695.1	48501	Kp1	3643	1	1
GCA_900502545.1	48509	Kp1	3644	1	1
GCA_900517215.1	48601	Kp1	3645	1	1
GCA_900517355.1	48620	Kp1	3646	1	1
GCA_900517485.1	48627	Kp1	3647	1	1
GCA_900510405.1	48671	Kp1	3648	1	1
GCA_900510395.1	48673	Kp1	3649	1	1
GCA_900511265.1	48710	Kp1	3650	1	1
GCA_900502275.1	48772	Kp1	3651	1	1
GCA_900502405.1	48799	Kp1	3652	1	1 mismatch Rv Primer
GCA_900512135.1	48941	Kp1	3653	1	1
GCA_900512225.1	48948	Kp1	3654	1	1
GCA_900512865.1	49025	Kp1	3655	1	1
GCA_900513075.1	49044	Kp1	3656	1	1
GCA_900514845.1	49101	Kp1	3657	1	1 mismatch Rv Primer
GCA_900514335.1	49166	Kp1	3658	1	1
GCA_900514415.1	49171	Kp1	3659	1	1
GCA_900514595.1	49189	Kp1	3660	1	1
GCA_900516105.1	49247	Kp1	3661	1	1 mismatch Probe, 1 mismatch Rv Primer
GCA_900515445.1	49260	Kp1	3662	1	1
GCA_900515525.1	49268	Kp1	3663	1	1
GCA_900503615.1	49292	Kp1	3664	1	1
GCA_900511455.1	49371	Kp1	3665	1	1
GCA_900510265.1	49390	Kp1	3666	1	1
GCA_900504645.1	49503	Kp1	3667	1	1
GCA_900503965.1	49506	Kp1	3668	1	1
GCA_900506185.1	49565	Kp1	3669	1	1
GCA_900505285.1	49609	Kp1	3670	1	1
GCA_900505495.1	49633	Kp1	3671	1 mismatch Rv Primer	1
GCA_900502995.1	49661	Kp1	3672	1	1 mismatch Rv Primer
GCA_900503285.1	49669	Kp1	3673	1	1 mismatch Rv Primer
GCA_900510665.1	49689	Kp1	3674	1	1
GCA_900510925.1	49712	Kp1	3675	1	1
GCA_900507785.1	49732	Kp1	3676	1	1
GCA_900508005.1	49750	Kp1	3677	1	1
GCA_900508045.1	49753	Kp1	3678	1	1
GCA_900508035.1	49755	Kp1	3679	1	1
GCA_900508115.1	49762	Kp1	3680	1	1
GCA_900504895.1	49886	Kp1	3681	1	1
GCA_900503985.1	49903	Kp1	3682	1	1
GCA_900503075.1	49905	Kp1	3683	1	1
GCA_004120075.1	49923	Kp1	3684	1	1
GCA_004120155.1	49934	Kp1	3685	1	1
GCA_004120135.1	49935	Kp1	3686	1	1
GCA_002188105.1	49962	Kp1	3687	1	1 mismatch Rv Primer
GCA_002186995.1	50039	Kp1	3688	1	1
GCA_003171755.1	50052	Kp1	3689	1	1
GCA_003065165.1	50057	Kp1	3690	1	1
GCA_004145745.1	50072	Kp1	3691	1	1
GCA_900498435.1	50077	Kp1	3692	1	1
GCA_900498765.1	50116	Kp1	3693	1	1
GCA_900498445.1	50137	Kp1	3694	1	1
GCA_900085225.1	50229	Kp1	3697	1	1
GCA_900084185.1	50261	Kp1	3698	1	1 mismatch Rv Primer
GCA_900084385.1	50272	Kp1	3700	1	1
GCA_900084305.1	50298	Kp1	3702	1	1
GCA_900086405.1	50307	Kp1	3703	1	1
GCA_900085385.1	50340	Kp1	3704	1	1
GCA_001462535.1	53793	Kp1	3708	1	1 mismatch Probe
GCA_900084815.1	50410	Kp1	3709	1	1
GCA_002269865.1	50447	Kp1	3712	1	1
GCA_900084975.1	53802	Kp1	3713	1	1 mismatch Rv Primer
GCA_900085135.1	50467	Kp1	3715	1	1
GCA_900407175.1	50492	Kp1	3717	1	1
GCA_900407225.1	50497	Kp1	3718	1	1
GCA_900407305.1	50504	Kp1	3719	1	1
GCA_003693325.1	50513	Kp1	3720	1	1
GCA_001938035.1	50516	Kp1	3721	1	1
GCA_003069555.1	51044	Kp1	3721	1	1
GCA_003861255.1	50527	Kp1	3727	1	1
GCA_003938235.1	53838	Kp1	3736	1	1
GCA_003937525.1	53840	Kp1	3737	1	1
GCA_003940165.1	53860	Kp1	3740	1	1
GCA_003937465.1	53862	Kp1	3741	1	1
GCA_003937005.1	53868	Kp1	3742	1	1
GCA_900176585.1	50687	Kp1	3743	1	1
GCA_002234875.1	50687	Kp1	3744	1	1
GCA_900607385.1	53880	Kp1	3745	1	1
GCA_003413505.1	53903	Kp1	3747	1	1
GCA_004014965.1	50899	Kp1	3750	1	1
GCA_002903965.1	50919	Kp1	3751	1	1
GCA_001033765.1	50958	Kp1	3752	1	1
GCA_002152605.1	50975	Kp1	3753	1	1
GCA_003069585.1	51042	Kp1	3755	1	1
GCA_900451655.1	51088	Kp1	3765	1	1
GCA_900451395.1	51096	Kp1	3767	1	1 mismatch Rv Primer
GCA_900092875.1	51211	Kp1	3787	1	1
GCA_002911055.1	51231	Kp1	3792	1	1
GCA_002935005.1	51239	Kp1	3793	1	1
GCA_002934865.1	51279	Kp1	3794	1	1
GCA_003403225.1	53995	Kp1	3795	1	1
GCA_004208475.1	51302	Kp1	3796	1	1
GCA_001720625.1	51334	Kp1	3798	1	1
GCA_003426885.1	54002	Kp1	3799	1	1
GCA_003664695.1	51434	Kp1	3801	1	1
GCA_001056275.1	51466	Kp1	3804	1	1
GCA_900181685.1	51509	Kp1	3805	1	1
GCA_900182215.1	51529	Kp1	3806	1	1 mismatch Rv Primer
GCA_002935545.2	54042	Kp1	3807	1	1
GCA_002248585.1	51913	Kp1	3809	1	1
GCA_002248425.1	51919	Kp1	3810	1	1
GCA_002247625.1	51927	Kp1	3811	1	1
GCA_002247665.1	51929	Kp1	3812	1	1
GCA_002852895.1	51973	Kp1	3817	1	1
GCA_004310905.1	52113	Kp1	3820	1	1
GCA_004311005.1	52116	Kp1	3821	1	1
GCA_004311125.1	52119	Kp1	3822	1	1
GCA_002257975.1	52822	Kp1	3822	1	1
GCA_004311205.1	52123	Kp1	3823	1	1
GCA_004311605.1	52132	Kp1	3824	1	1
GCA_004312125.1	52152	Kp1	3825	1	1
GCA_004312665.1	52170	Kp1	3826	1	1
GCA_004313125.1	52184	Kp1	3827	1	1
GCA_004313145.1	52185	Kp1	3828	1	1
GCA_004313185.1	52187	Kp1	3829	1	1 mismatch Rv Primer
GCA_002152765.1	54078	Kp1	3831	1	1
GCA_000566965.1	52282	Kp1	3832	1	1
GCA_000566885.1	52286	Kp1	3833	1	1
GCA_000688195.1	52298	Kp1	3834	1	1
GCA_900093055.1	52652	Kp1	3838	1	1
GCA_900093325.1	52661	Kp1	3839	1	1
GCA_003195215.1	54095	Kp1	3840	1	1
GCA_003195245.1	52870	Kp1	3841	1	1
GCA_003195145.1	52874	Kp1	3842	1	1
GCA_003195915.1	54101	Kp1	3843	1	1
GCA_003195835.1	54107	Kp1	3844	1	1
GCA_003195755.1	54110	Kp1	3845	1	1
GCA_003195695.1	54112	Kp1	3846	1	1
GCA_003195655.1	54114	Kp1	3847	1	1
GCA_003195435.1	54118	Kp1	3848	1	1
GCA_003196835.1	54119	Kp1	3849	1	1
GCA_003195315.1	52885	Kp1	3850	1	1
GCA_001901755.1	52912	Kp1	3854	1	1
GCA_001901735.1	52913	Kp1	3855	1	1
GCA_001006265.1	52914	Kp1	3856	1	1
GCA_003121425.1	54148	Kp1	3901	1	1
GCA_001717795.1	54149	Kp1	3912	1	1
GCA_900513175.1	48963	Kp1	4063	1	1
GCA_900513415.1	48955	Kp1	4064	1	1
GCA_900516955.1	48914	Kp1	4065	1	1 mismatch Rv Primer
GCA_900085435.1	50347	Kp2	144	1		1
GCA_003146685.1	52934	Kp2	196	1		1
GCA_002851315.1	52950	Kp2	338	1		1
SB2110	3884	Kp2	526	1		1
SB98	3882	Kp2	622	1		1
GCA_002855095.1	52958	Kp2	668	1		1
GCA_900509265.1	52970	Kp2	713	1		1
GCA_900093305.1	52662	Kp2	761	1		1
SB59	1555	Kp2	1118	1		1
GCA_002187485.1	53092	Kp2	1416	1		1
GCA_000492415.1	53014	Kp2	1437	1		1
GCA_001463185.1	52927	Kp2	1466	1		1 mismatch in probe
GCA_900498345.1	52983	Kp2	1528	1		1
GCA_002186915.1	53010	Kp2	1647	1		1
GCA_002853695.1	52945	Kp2	1681	1		1
GCA_001208885.1	53008	Kp2	1807	1		1
GCA_900173195.1	52424	Kp2	2351	1		1
GCA_002855355.1	52952	Kp2	2389	1		1
GCA_001701875.1	52925	Kp2	2401	1		1
GCA_004321035.1	53001	Kp2	2583	1		1
GCA_900607715.1	50720	Kp2	2742	1		1
GCA_002856485.1	54140	Kp2	2771	1		1
GCA_900171795.1	52396	Kp2	2787	1		1
GCA_900509285.1	52972	Kp2	2981	1		1
GCA_002967105.1	53148	Kp2	3036	1		1
GCA_001067585.1	53003	Kp2	3494	1		1
GCA_002184905.2	53006	Kp2	3520	1		1 mismatch Probe
GCA_002851085.1	52948	Kp2	3537	1		1
GCA_001033665.1	53009	Kp2	3562	1		1 mismatch Probe
GCA_003688735.1	50203	Kp2	3696	1		1
GCA_900086305.1	50284	Kp2	3701	1		1
GCA_900608345.1	50741	Kp2	3746	1		1 mismatch Probe
GCA_900176555.1	51129	Kp2	3785	1		1
GCA_900093405.1	52649	Kp2	3837	1		1
GCA_002853875.1	52941	Kp2	3858	1		1
GCA_002853635.1	52944	Kp2	3859	1		1
GCA_900509215.1	52967	Kp2	3865	1		1
GCA_900509255.1	52969	Kp2	3866	1		1
GCA_900509275.1	52971	Kp2	3867	1		1
GCA_003285165.1	53004	Kp2	3876	1		1
GCA_002936005.2	53007	Kp2	3878	1		1
GCA_004311685.1	53135	Kp2	3885	1		1
GCA_004311805.1	53137	Kp2	3887	1		1
GCA_004312725.1	53140	Kp2	3890	1		1
GCA_003196635.1	53145	Kp2	3894	1		1
GCA_003195585.1	53146	Kp2	3895	1		1
GCA_003195375.1	53147	Kp2	3896	1		1 mismatch in Probe
GCA_900100145.1	53179	Kp2	3909	1		1
GCA_900110325.1	53181	Kp2	3910	1		1
SB579	1512	Kp3	146	1			1
GCA_003115905.1	53358	Kp3	205	1			1
GCA_900576735.1	53362	Kp3	207	1			1
GCA_900175105.1	52395	Kp3	208	1			1
GCA_900084205.1	50246	Kp3	250	1			1
GCA_900494265.1	47075	Kp3	285	1			1
GCA_002152295.1	53264	Kp3	344	1			1
GCA_003175595.1	52110	Kp3	347	1			1
GCA_001620885.1	53160	Kp3	355	1			1
GCA_001261815.1	53227	Kp3	357	1			1
GCA_900174035.1	52530	Kp3	360	1			1
GCA_900509615.1	53294	Kp3	363	1			1
GCA_001034045.1	53266	Kp3	454	1			1
GCA_001066315.1	53236	Kp3	539	1			1
GCA_002837625.1	53215	Kp3	581	1			1
GCA_004014895.1	53224	Kp3	595	1			1
GCA_900174115.1	52423	Kp3	596	1			1
GCA_001807705.1	53170	Kp3	641	1			1
GCA_001076365.1	53222	Kp3	681	1			1
GCA_900622585.1	53244	Kp3	695	1			1
GCA_001807645.1	53169	Kp3	697	1			1
GCA_002174085.1	53327	Kp3	718	1			1
GCA_002724035.1	46773	Kp3	767	1			1
GCA_003988975.1	53249	Kp3	771	1			1
GCA_000163075.1	53220	Kp3	848	1			1
GCA_002156765.1	53344	Kp3	906	1			1
GCA_000826565.1	53237	Kp3	919	1			1
GCA_900085825.1	50245	Kp3	925	1			1
GCA_001463685.1	53229	Kp3	981	1			1
GCA_003037775.1	53365	Kp3	1142	1			1
GCA_003195625.1	53460	Kp3	1144	1			1
GCA_900509425.1	53275	Kp3	1148	1			1 mismatch Rv Primer
GCA_001969305.1	53349	Kp3	1169	1			1
GCA_900576775.1	53364	Kp3	1217	1			1
GCA_900576745.1	53363	Kp3	1218	1			1
SB4767	7932	Kp3	1220	1			1
GCA_900452335.1	51078	Kp3	1225	1			1
GCA_900509585.1	53305	Kp3	1250	1			1
GCA_000398905.1	53176	Kp3	1273	1			1
GCA_900171785.1	52387	Kp3	1407	1			1
GCA_003196215.1	53430	Kp3	1423	1			1
GCA_000493095.1	53352	Kp3	1433	1			1
GCA_000492835.1	53353	Kp3	1434	1			1
GCA_900509775.1	53277	Kp3	1456	1			1
GCA_900509745.1	53312	Kp3	1469	1			1
GCA_900509825.1	53296	Kp3	1478	1			1
GCA_003255775.1	53406	Kp3	1524	1			1
GCA_900086175.1	50472	Kp3	1562	1 mismatch Rv Primer			1
GCA_003196305.1	53425	Kp3	1599	1			1
GCA_900085175.1	50470	Kp3	1683	1			1
GCA_001261795.1	53371	Kp3	1688	1			1
GCA_002119865.1	53342	Kp3	1708	1			1
GCA_003197215.1	53433	Kp3	1737	1			1
GCA_900509495.1	53284	Kp3	1848	1			1
GCA_900509785.1	53293	Kp3	1875	1			1
GCA_900509395.1	53308	Kp3	1915	1			1
GCA_001261875.1	53219	Kp3	2048	1			1
GCA_900509575.1	53299	Kp3	2078	1			1
GCA_900509565.1	53306	Kp3	2089	1			1
GCA_900622625.1	53217	Kp3	2117	1			1
GCA_900622595.1	53245	Kp3	2122	1			1
GCA_002245455.1	53345	Kp3	2221	1			1
SB48	3880	Kp3	2263	1			1
GCA_900086385.1	50305	Kp3	2273	1			1
GCA_001066265.1	53235	Kp3	2317	1			1
GCA_900509505.1	53285	Kp3	2362	1			1
GCA_900509655.1	53286	Kp3	2386	1			1
GCA_900509555.1	53302	Kp3	2456	1			1
GCA_900509475.1	53282	Kp3	2462	1			1
GCA_900509595.1	53304	Kp3	2594	1			1
GCA_003197235.1	53427	Kp3	2609	1			1
GCA_003196975.1	53456	Kp3	2634	1			1
GCA_001076915.1	53230	Kp3	2790	1			1
GCA_900084765.1	50393	Kp3	2819	1			1
GCA_001617965.1	53346	Kp3	2820	1			1
GCA_900171985.1	52388	Kp3	3007	1			1
GCA_900174175.1	52435	Kp3	3015	1			1
GCA_900174345.1	52448	Kp3	3016	1			1
GCA_003196185.1	53432	Kp3	3201	1			1
GCA_002382305.1	53398	Kp3	3235	1			1
GCA_900509515.1	53297	Kp3	3326	1			1
GCA_900509385.1	53289	Kp3	3526	1			1
GCA_900084775.1	50396	Kp3	3527	1 mismatch Rv Primer			1
GCA_900509715.1	53322	Kp3	3531	1			1
GCA_001549975.1	50016	Kp3	3558	1			1
GCA_900004985.1	46766	Kp3	3570	1			1
GCA_003196265.1	53426	Kp3	3573	1			1
GCA_900084135.1	50265	Kp3	3699	1			1
GCA_900085015.1	50386	Kp3	3706	1			1
GCA_900084995.1	50461	Kp3	3714	1			1
GCA_002810575.1	53162	Kp3	3903	1			1
GCA_003097195.1	53165	Kp3	3906	1			1
GCA_003790505.1	53213	Kp3	3911	1			1
GCA_001068855.1	53221	Kp3	3913	1			1
GCA_000786375.2	53226	Kp3	3915	1			1
GCA_001261855.1	53228	Kp3	3917	1			1
GCA_001065855.1	53232	Kp3	3918	1			1
GCA_000941635.1	53243	Kp3	3920	1			1
GCA_001875745.1	53246	Kp3	3921	1			1
GCA_001006575.1	53248	Kp3	3922	1			1
GCA_000692995.1	53265	Kp3	3923	1			1
GCA_000986855.1	53268	Kp3	3924	1			1
GCA_000812205.2	53273	Kp3	3926	1			1
GCA_900509415.1	53287	Kp3	3927	1			1
GCA_900509765.1	53292	Kp3	3929	1			1
GCA_900509795.1	53295	Kp3	3930	1			1
GCA_900509535.1	53300	Kp3	3931	1			1
GCA_900509525.1	53301	Kp3	3932	1			1
GCA_900509605.1	53303	Kp3	3933	1			1
GCA_900509375.1	53307	Kp3	3934	1			1
GCA_900509665.1	53310	Kp3	3935	1			1
GCA_900509685.1	53316	Kp3	3936	1			1
GCA_900509695.1	53317	Kp3	3937	1			1
GCA_900509835.1	53318	Kp3	3938	1			1
GCA_900509845.1	53319	Kp3	3939	1			1
GCA_900406995.1	53340	Kp3	3943	1			1
GCA_002262695.1	53348	Kp3	3945	1			1
GCA_000694595.1	53354	Kp3	3946	1			1
GCA_000694775.1	53356	Kp3	3947	1			1
GCA_002853275.1	53368	Kp3	3949	1			1
GCA_004311065.1	53375	Kp3	3950	1			1
GCA_004311265.1	53377	Kp3	3951	1			1
GCA_004311505.1	53380	Kp3	3952	1	Cross Reaction with KP1 Assay		1
GCA_004311545.1	53381	Kp3	3953	1			1
GCA_004311585.1	53382	Kp3	3954	1			1
GCA_004312385.1	53384	Kp3	3955	1			1
GCA_004312405.1	53385	Kp3	3956	1			1
GCA_004312565.1	53388	Kp3	3958	1			1
GCA_004313105.1	53393	Kp3	3960	1			1
GCA_004313485.1	53394	Kp3	3961	1			1
GCA_004313525.1	53395	Kp3	3962	1			1
GCA_002367175.1	53396	Kp3	3963	1			1
GCA_002378425.1	53397	Kp3	3964	1			1
GCA_002853035.1	53405	Kp3	3965	1			1
GCA_003195515.1	53409	Kp3	3966	1			1
GCA_003197335.1	53410	Kp3	3967	1			1
GCA_003196455.1	53412	Kp3	3968	1			1
GCA_003196415.1	53414	Kp3	3969	1			1
GCA_003197295.1	53418	Kp3	3970	1			1
GCA_003196335.1	53424	Kp3	3973	1			1
GCA_003196175.1	53434	Kp3	3974	1			1
GCA_003196115.1	53439	Kp3	3975	1			1
GCA_003197095.1	53442	Kp3	3976	1			1
GCA_003197065.1	53444	Kp3	3977	1			1
GCA_003197055.1	53448	Kp3	3979	1			1
GCA_003196955.1	53452	Kp3	3980	1			1
GCA_003195475.1	53454	Kp3	3981	1			1
GCA_003195955.1	53457	Kp3	3982	1			1
GCA_003196665.1	53461	Kp3	3983	1			1
GCA_004024275.1	50002	Kp4	138	1		1
GCA_900492905.1	47123	Kp4	334	1		1
GCA_002851075.1	52949	Kp4	339	1		1
GCA_900451245.1	46770	Kp4	367	1		1
SB203	3885	Kp4	384	1		1
SB164	49	Kp4	414	1		1
GCA_000367165.1	51464	Kp4	421	1		1
GCA_002239895.2	52977	Kp4	476	1		1
GCA_002853675.1	52943	Kp4	477	1		1
GCA_900576765.1	53124	Kp4	488	1		1
GCA_900451875.1	51083	Kp4	489	1		1
GCA_900174385.1	52473	Kp4	740	1		1
GCA_900496825.1	47155	Kp4	1031	1		1
GCA_002851595.1	52957	Kp4	1191	1		1
SB30	1554	Kp4	1215	1		1
GCA_900492995.1	47126	Kp4	1224	1		1
GCA_900635925.1	51080	Kp4	1226	1		1
GCA_003861065.1	52988	Kp4	1308	1		1
GCA_900086455.1	50320	Kp4	1318	1		1
GCA_001034125.1	52933	Kp4	1535	1		1
GCA_003990375.1	52959	Kp4	1770	1		1
GCA_900509335.1	52964	Kp4	1822	1		1
GCA_002853015.1	53125	Kp4	1859	1		1
GCA_002411665.1	52926	Kp4	1887	1		1
GCA_000827665.1	52924	Kp4	2045	1		1
GCA_002751905.1	52938	Kp4	2131	1		1
SB4697	3886	Kp4	2275	1		1
SB610	3887	Kp4	2276	1		1
GCA_900093365.1	52644	Kp4	2355	1		1
GCA_004311385.1	53132	Kp4	2650	1		1
GCA_900509345.1	52976	Kp4	2673	1		1
GCA_002775435.1	52931	Kp4	2720	1		1
GCA_900172515.1	52389	Kp4	3011	1		1
GCA_900172635.1	52405	Kp4	3013	1		1
GCA_900173815.1	52518	Kp4	3019	1		1
GCA_002248055.1	53100	Kp4	3387	1		1
GCA_003065045.1	52998	Kp4	3449	1		1
GCA_003954895.1	53090	Kp4	3503	1		1
GCA_900494135.1	47054	Kp4	3590	1		1
GCA_900493485.1	47090	Kp4	3594	1		1
GCA_900493385.1	47091	Kp4	3595	1		1
GCA_900493045.1	47144	Kp4	3599	1		1
GCA_900084845.1	50413	Kp4	3710	1		1
GCA_900084875.1	50426	Kp4	3711	1		1
GCA_003711965.1	51135	Kp4	3786	1		1
GCA_003176335.1	52258	Kp4	3830	1		1
GCA_900509185.1	52960	Kp4	3863	1		1
GCA_900509325.1	52961	Kp4	3864	1		1
GCA_900509235.1	52973	Kp4	3868	1		1
GCA_900509305.1	52974	Kp4	3869	1		1
GCA_002240295.1	52978	Kp4	3870	1		1
GCA_001466765.1	52987	Kp4	3871	1		1 mismatch Fw Primer
GCA_003583875.1	52990	Kp4	3873	1		1
GCA_003020825.1	52991	Kp4	3874	1		1
GCA_001033915.1	52997	Kp4	3875	1		1
GCA_002248565.1	53103	Kp4	3880	1		1
GCA_001611185.1	53104	Kp4	3881	1		1
GCA_001663535.1	53105	Kp4	3882	1		1
GCA_004311525.1	53134	Kp4	3884	1		1
GCA_004311745.1	53136	Kp4	3886	1		1
GCA_004312685.1	53139	Kp4	3889	1		1
GCA_004312885.1	53141	Kp4	3891	1		1
GCA_004313065.1	53142	Kp4	3892	1		1
GCA_004313685.1	53144	Kp4	3893	1		1
SB94	1556	Kp5	1216	1			1
SB5387	4433	Kp5	2466	1			1
SB5439	4485	Kp5	2486	1			1
SB5531	4577	Kp5	2561	1			1
SB5544	4590	Kp5	2605	1			1
SB5610	4656	Kp5	2600	1			1 mismatch Rv Primer
GCA_001548315.1	52910	Kp5	3851	1			1
GCA_002810545.1	53156	Kp5	3900	1			1
GCA_002810495.1	53159	Kp5	3902	1			1
GCA_002810635.1	53164	Kp5	3905	1			1
GCA_002806645.1	53171	Kp5	3907	1			1
GCA_002806655.1	53175	Kp5	3908	1			1
GCA_900087855.1	53347	Kp5	3944	1			1
SB33	1508	Kp6	1214	1
10982	1507	Kp6	1155	1
SB6094	6491	Kp6	2830	1
SB6095	6452	Kp6	3303	1
GCA_900172085.1	52409	Kp6	3009	1
GCA_900174015.1	52412	Kp6	3021	1
GCA_900509405.1	53151	Kp6	3897	1
GCA_900509435.1	53152	Kp6	3898	1
VRCO0126	6062	KP6	3009	1
GCA_900172085.1	52409	KP6	3009	1
38679	5704	KP7	2831	1
SB5857	6353	Kp7	3291	1
FF930	12469	Kp7	4938	1
FF1003	12470	Kp7	4938	1
FF1006	12471	Kp7	4938	1
FF1008	12472	Kp7	4938	1
FF1014	12474	Kp7	4938	1
FF1017	12475	Kp7	4938	1
FF1019	12476	Kp7	4939	1
KP_NORM_URN_56556	17329	Kp7	1766	1
CGMHP1046-3	75157	Kp7	12379	1
